# Supplementary material for: Humoral immune response to circulating SARS-CoV-2 variants elicited by inactivated and RBD-subunit vaccines
Source: Cell Res. 2021 May 21;31(7):732–41. doi: 10.1038/s41422-021-00514-9 (PMC8138844; doi:10.1038/s41422-021-00514-9)
Supplement: Supplementary file 1 — Supplementary information, Table S1 [file 41422_2021_514_MOESM1_ESM.xlsx]

## Sheet: Sheet1
	Sex	Age	Date of onset	Date of Discharge	Severity	Blood Collection Date	First Dose	Second Dose	Third Dose
CE1	Male	64	2020-02-02	2020-04-24	Normal	2020-03-28
CE2	Male	65	2020-01-23	2020-02-29	Severe	2020-03-16
CE3	Female	38	2020-01-25	2020-02-02	Normal	2020-02-20
CE4	Female	70	2020-02-05	2020-02-28	Normal	2020-03-16
CE5	Male	35	2020-01-24	2020-02-06	Normal	2020-02-20
CE6	Female	52	2020-02-06	2020-02-25	Severe	2020-03-12
CE7	Female	59	2020-02-10	2020-02-27	Normal	2020-03-12
CE8	Female	36	2020-02-05	2020-02-28	Normal	2020-03-30
CE9	Female	39	2020-02-16	2020-03-02	Normal	2020-03-19
CE10	Female	67	2020-02-07	2020-02-20	Severe	2020-03-05
I1	Male	26	-	-	-	2020-02-09	2020-01-05	2020-01-26	-
I2	Female	31	-	-	-	2020-02-09	2020-01-05	2020-01-26	-
I3	Female	52	-	-	-	2020-02-09	2020-01-05	2020-01-26	-
I4	Female	45	-	-	-	2020-02-09	2020-01-05	2020-01-26	-
I5	Female	34	-	-	-	2020-02-09	2020-01-05	2020-01-26	-
I6	Female	35	-	-	-	2020-02-09	2020-01-05	2020-01-26	-
I7	Male	48	-	-	-	2020-02-09	2020-01-05	2020-01-26	-
I8	Female	42	-	-	-	2020-02-09	2020-01-05	2020-01-26	-
I9	Male	32	-	-	-	2020-02-09	2020-01-05	2020-01-26	-
I10	Male	34	-	-	-	2020-02-09	2020-01-05	2020-01-26	-
R1	Male	30	-	-	-	2020-08-25	2020-06-11	2020-07-11	2020-08-11
R2	Male	32	-	-	-	2020-08-25	2020-06-11	2020-07-11	2020-08-11
R3	Male	44	-	-	-	2020-08-25	2020-06-11	2020-07-11	2020-08-11
R4	Male	30	-	-	-	2020-08-25	2020-06-11	2020-07-11	2020-08-11
R5	Male	29	-	-	-	2020-08-25	2020-06-11	2020-07-11	2020-08-11
R6	Male	31	-	-	-	2020-08-25	2020-06-11	2020-07-11	2020-08-11
R7	Male	30	-	-	-	2020-08-25	2020-06-11	2020-07-11	2020-08-11
R8	Female	28	-	-	-	2020-08-25	2020-06-11	2020-07-11	2020-08-11
R9	Male	39	-	-	-	2020-08-25	2020-06-11	2020-07-11	2020-08-11
R10	Female	31	-	-	-	2020-08-25	2020-06-11	2020-07-11	2020-08-11
R11	Male	35	-	-	-	2020-12-03	2020-07-03	2020-07-30	2020-11-20
R12	Female	55	-	-	-	2020-12-03	2020-07-03	2020-07-30	2020-11-20
R13	Male	36	-	-	-	2020-12-03	2020-07-03	2020-07-30	2020-11-20
R14	Male	27	-	-	-	2020-12-03	2020-07-03	2020-07-30	2020-11-20
R15	Male	26	-	-	-	2020-12-03	2020-07-03	2020-07-30	2020-11-20
R16	Female	28	-	-	-	2020-12-03	2020-07-03	2020-07-30	2020-11-20
R17	Female	27	-	-	-	2020-12-03	2020-07-03	2020-07-30	2020-11-20
R18	Female	26	-	-	-	2020-12-03	2020-07-03	2020-07-30	2020-11-20
R19	Male	35	-	-	-	2020-12-03	2020-07-03	2020-07-30	2020-11-20
R20	Female	28	-	-	-	2020-12-03	2020-07-03	2020-07-30	2020-11-20
