# Supplementary material for: Humoral immune response to circulating SARS-CoV-2 variants elicited by inactivated and RBD-subunit vaccines
Source: Cell Res. 2021 May 21;31(7):732–41. doi: 10.1038/s41422-021-00514-9 (PMC8138844; doi:10.1038/s41422-021-00514-9)
Supplement: Supplementary file 2 — Supplementary information, Table S2 [file 41422_2021_514_MOESM2_ESM.xlsx]

## Sheet: Sheet1
		IC50 (ug>10mL)
Batch	ID	D614G	RBD.V2	K417N	E484K	N501Y	242-244Δ
NAbs from previous identifications	217	0.011	0.0107	0.0068	0.036	0.0299	/
	218	0.0104	0.0088	0.0054	0.0139	0.014	/
	236	0.0173	>10	>10	0.0163	0.6216	/
	255	0.1132	0.3332	0.0613	0.2539	0.3031	/
	319	0.1374	>10	0.0595	>10	0.2004	/
	361	0.0443	>10	0.0232	>10	0.0091	/
	362	0.2115	>10	0.0135	>10	0.0291	/
	368	0.0194	>10	0.0182	>10	0.0356	/
	369	0.013	0.0115	0.0084	0.0092	0.0112	/
	395	0.0389	0.0451	0.0405	0.0354	0.04	/
	397	0.2498	>10	>10	0.4739	>10	/
	403	0.2054	>10	0.1685	>10	0.7004	/
	417	0.0442	>10	0.0485	>10	0.1142	/
	418	0.051	0.5957	0.0143	0.0672	0.8554	/
	449	0.0256	0.1865	0.0878	0.2488	0.2285	/
	467	0.0058	0.0052	0.0061	0.0078	0.0133	/
	566	0.0041	0.8043	1.8244	0.0015	0.0078	/
	593	0.0018	>10	0.0012	>10	0.0019	/
ZF2001	650	0.0119	0.1188	0.0406	0.0665	0.0501	/
	670	0.493	>10	0.9238	>10	1.7137	/
	674	0.0061	0.0081	0.0083	0.0098	0.0067	/
	692	0.3136	>10	0.4032	>10	0.2141	/
	693	0.2719	>10	>10	>10	0.3771	/
	694	0.3944	>10	>10	0.513	0.9161	/
	702	0.4763	>10	0.7153	>10	0.6767	/
	705	0.0162	0.212	0.097	0.0274	0.1024	/
	708	0.4677	0.6686	0.9807	0.741	1.1337	/
	713	0.1039	0.1007	0.0449	0.637	0.0577	/
	715	0.0064	2.6234	1.3287	0.0079	0.0063	/
	725	0.0064	0.0435	0.0015	0.028	0.0033	/
	739	0.469	>10	>10	>10	0.7287	/
	744	0.014	0.0202	0.0254	0.0142	0.0396	/
	748	0.1883	>10	0.26	>10	0.3668	/
	751	0.4725	>10	0.8038	>10	0.4926	/
	755	0.0804	>10	0.1199	>10	0.1083	/
	756	0.0624	>10	0.1753	>10	0.1417	/
	767	0.0026	>10	0.0013	>10	0.0019	/
	771	0.002	0.0062	0.0023	0.0127	0.0035	/
	790	0.0036	>10	0.0048	>10	0.0009	/
	791	0.1042	>10	0.0733	>10	0.061	/
	796	0.2498	>10	0.2437	>10	0.1361	/
	801	0.1025	0.0973	0.0773	0.2729	0.2456	/
	804	0.014	0.111	0.1015	0.1147	0.3185	/
	805	0.4478	>10	1.0095	>10	0.5017	/
	915	0.0082	>10	>10	0.0371	0.0208	/
	918	0.0054	0.8062	0.0016	0.5062	0.1344	/
	922	0.0391	>10	0.0266	>10	0.0758	/
	923	0.4259	3.12	0.3034	1.9798	0.3857	/
	930	0.0051	0.922	0.8497	0.1142	0.005	/
	932	0.0744	0.6	0.1116	0.6729	0.1244	/
	941	0.4692	>10	0.3629	>10	0.5024	/
Convalescents	807	0.0128	0.0278	0.0322	0.0236	0.0128	/
	812	0.0022	0.0006	0.0003	0.0033	0.0006	/
	813	0.0068	0.1558	0.0671	0.0212	0.0173	/
	815	0.26	>10	0.4368	1.8689	>10	/
	818	0.022	0.0236	0.0413	0.1487	0.0093	/
	822	0.0027	>10	>10	0.0604	0.0061	/
	824	0.0285	0.0213	0.0693	0.0421	0.0192	/
	826	0.2556	0.1935	0.1892	0.3599	0.0291	/
	827	0.0122	0.0065	0.0097	0.0097	0.0063	/
	833	0.0399	0.0299	0.0109	0.0238	0.0287	/
	835	0.0048	>10	0.0076	>10	0.0103	/
	836	0.001	0.001	0.0003	0.0016	0.0021	/
	837	0.0173	0.021	0.01	0.0305	0.0186	/
	864	0.0158	0.009	0.0243	0.0162	0.0097	/
	868	0.0333	0.0131	0.0154	0.0321	0.0191	/
	870	0.0069	>10	0.007	>10	0.0043	/
	897	0.0048	>10	0.0046	>10	0.0087	/
	898	0.0053	0.0013	0.0031	0.0016	0.0049	/
	899	0.0515	0.135	0.3735	0.1233	0.1133	/
	900	0.0093	>10	0.0081	>10	0.0037	/
	901	0.1125	0.057	0.062	0.1039	0.0556	/
	902	0.2459	0.2643	0.6681	0.5388	0.2319	/
	904	0.0015	0.0003	0.0014	0.0006	0.001	/
	906	0.0165	>10	0.0061	>10	0.0039	/
	907	0.063	0.015	0.251	0.0162	0.0697	/
	909	0.0139	0.0256	0.0266	0.0096	0.0139	/
	912	0.0144	0.0063	0.0034	0.0546	0.0106	/
	913	0.3281	>10	0.2955	>10	0.715	/
	914	0.0121	0.052	0.0073	0.0505	0.0637	/
Convergent V3-53/66	494	0.0316	>10	0.0719	0.0361	>10	/
	498	0.0626	>10	1.3787	0.168	>10	/
	500	0.0754	>10	>10	>10	>10	/
	503	0.0108	>10	>10	0.0162	0.0089	/
	504	0.033	>10	0.0102	>10	>10	/
	505	0.0147	0.0711	0.1733	0.0058	0.0076	/
	507	0.0565	1.2007	0.023	0.0243	0.9075	/
	508	0.0271	>10	>10	>10	0.2221	/
	515	0.0282	0.0164	0.0094	0.0172	0.0236	/
	598	0.0769	>10	>10	0.058	>10	/
	604	0.019	0.0892	0.1792	0.0051	0.0092	/
	605	0.0935	>10	>10	0.0607	>10	/
	613	0.0348	>10	>10	0.0179	0.0164	/
	614	0.0431	>10	>10	0.0348	0.0353	/
	616	0.0585	0.1466	0.0335	0.1171	0.0144	/
	618	0.0267	0.0607	0.0472	0.0138	0.0136	/
	623	0.0017	0.008	0.0026	0.0072	0.0027	/
	629	0.0097	0.2918	0.4857	0.0078	0.0085	/
anti-NTD NAbs	N12-9	0.5	/	/	/	/	118
	N12-11	4.9	/	/	/	/	>200
	N12-12	16.5	/	/	/	/	>200
	N12-13	4.8	/	/	/	/	>200
	N13-17	2.3	/	/	/	/	>200
	N14-8	3.5	/	/	/	/	>200

## Sheet: Sheet2
Old convalescent	217	217		0.0109997	0.0107477	0.00683015	0.0359592	0.0298815
	218	218		0.0103549	0.00875552	0.00537601	0.0139127	0.0140275
	236	236		0.0172879	10	10	0.0163083	0.621597
	255	255		0.113161	0.333242	0.0612666	0.253852	0.303084
	319	319		0.137384	10	0.0595029	10	0.200398
	361	361		0.0443023	10	0.0231608	10	0.00908572
	362	362		0.211515	10	0.0134984	10	0.0291187
	368	368		0.0194105	10	0.0182425	10	0.0355701
	369	369		0.013001	0.0114558	0.0084206	0.00917734	0.0112178
	395	395		0.038942	0.04511	0.0404582	0.0353836	0.0399625
	397	397		0.249834	10	10	0.473934	10
	403	403		0.20542	10	0.168467	10	0.700376
	417	417		0.0441526	10	0.0485189	10	0.114182
	418	418		0.0509519	0.595654	0.0143046	0.0672008	0.855383
	449	449		0.0256105	0.186499	0.0878346	0.248797	0.228525
	467	467		0.00577679	0.00522999	0.00610451	0.00784853	0.013324
	566	566		0.00409212	0.804313	1.82439	0.00154106	0.00777692
	593	593		0.00179257	10	0.00117035	10	0.00187012
RBD vaccine enrich	650	20	BDZF-20	0.0118714	0.11878	0.0406322	0.0664656	0.0501222
	670	40	BDZF-40	0.49302	10	0.923804	10	1.71371
	674	44	BDZF-44	0.00607609	0.00810055	0.0083478	0.00982191	0.00668331
	692	62	BDZF-62	0.313647	10	0.403178	10	0.214107
	693	63	BDZF-63	0.271874	10	10	10	0.37712
	694	64	BDZF-64	0.39442	10	10	0.513	0.916088
	702	72	BDZF-72	0.595391	10	0.894132	10	0.845831
	705	75	BDZF-75	0.0162	0.212	0.0970183	0.0274472	0.102411
	708	78	BDZF-78	0.519627	0.742839	1.08965	0.8233	1.25968
	713	83	BDZF-83	0.103887	0.100691	0.04493	0.637033	0.0577444
	715	85	BDZF-85	0.00642097	2.6	1.32872	0.00785575	0.00626152
	725	95	BDZF-95	0.00638	0.0434907	0.00149802	0.0280241	0.00327873
	739	109	BDZF-109	0.468959	10	10	10	0.728691
	744	114	BDZF-114	0.0139905	0.0202042	0.0253818	0.0142339	0.0396176
	748	118	BDZF-118	0.188255	10	0.260049	10	0.366844
	751	121	BDZF-121	0.472525	10	0.803788	10	0.492634
	755	125	BDZF-125	0.0803664	10	0.11991	10	0.108274
	756	126	BDZF-126	0.0623619	10	0.175345	10	0.141668
	767	137	BDZF-137	0.00261322	10	0.00134717	10	0.00186319
	771	141	BDZF-141	0.0019561	0.00615287	0.0023205	0.0126519	0.00351634
	790	160	BDZF-160	0.0036	10	0.00479516	10	0.000862179
	791	161	BDZF-161	0.104219	10	0.0733414	10	0.0609615
	796	166	BDZF-166	0.249758	10	0.243738	10	0.136128
	801	171	BDZF-171	0.102473	0.0972897	0.0772521	0.272867	0.245634
	804	174	BDZF-174	0.014	0.110993	0.101544	0.114677	0.318486
	805	175	BDZF-175	0.447821	10	1.00955	10	0.501708
RBD vaccine non-enrich	915	285	IgG1_BDZF-176	0.00823072	10	10	0.0371283	0.0207884
	918	288	IgG1_BDZF-179	0.00543539	0.806214	0.00157999	0.506214	0.134369
	922	292	IgG1_BDZF-183	0.0391364	10	0.0266312	10	0.0758423
	923	293	IgG1_BDZF-184	0.425943	3.12	0.303411	1.97984	0.385719
	930	300	IgG1_BDZF-191	0.00513294	0.922	0.849682	0.114178	0.00495205
	932	302	IgG1_BDZF-193	0.0743623	0.6	0.111626	0.672897	0.124358
	941	311	IgG1_BDZF-202	0.586492	10	0.453589	10	0.62799
	807	177	BDYAC-2	0.0127864	0.027801	0.0321508	0.0235779	0.0127664
	812	182	BDYAC-7	0.00222027	0.0006	0.000327896	0.00325212	0.000610654
	813	183	BDYAC-8	0.00677289	0.155819	0.0671388	0.0211545	0.0172677
	815	185	BDYAC-10	0.26	10	0.436785	1.86886	10
	818	188	BDYAC-13	0.022	0.0236084	0.0412629	0.148668	0.00932161
	822	192	BDYAC-17	0.00269357	10	10	0.0604383	0.00608814
	824	194	BDYAC-19	0.0284783	0.0213384	0.0692694	0.0420561	0.0192085
	826	196	BDYAC-21	0.255601	0.193526	0.18918	0.359896	0.0290893
	827	197	BDYAC-22	0.0122426	0.00649345	0.0097051	0.00973042	0.00632587
	833	203	BDYAC-28	0.0398882	0.02991	0.0108771	0.0238444	0.0286684
	835	205	BDYAC-30	0.00483297	10	0.0075967	10	0.0102911
	836	206	BDYAC-31	0.00100932	0.001	0.000348973	0.00158002	0.00209279
	837	207	BDYAC-32	0.0172518	0.021	0.0100135	0.0304769	0.0185611
	864	234	BDYAC-59	0.0158483	0.00901677	0.0243226	0.0161673	0.00974753
	868	238	BDYAC-63	0.0333338	0.0131366	0.0153764	0.0321457	0.0190987
Long conval IgG	870	240	BDYAC-65	0.00691222	10	0.00701868	10	0.00425428
	897	267	BDYAC-92	0.00475176	10	0.00459524	10	0.0087145
	898	268	BDYAC-93	0.00528143	0.0012699	0.00312075	0.00162073	0.00485934
	899	269	BDYAC-94	0.0515034	0.135018	0.373532	0.123338	0.113333
	900	270	BDYAC-95	0.00933523	10	0.0081009	10	0.00372371
	901	271	BDYAC-96	0.112493	0.0569738	0.0620421	0.103864	0.0556016
	902	272	BDYAC-97	0.245926	0.264311	0.668106	0.538838	0.231891
	904	274	BDYAC-99	0.00147575	0.000307576	0.00137256	0.000603697	0.000954171
	906	276	BDYAC-101	0.0165438	10	0.00606938	10	0.00393915
	907	277	BDYAC-102	0.0630345	0.0150297	0.250976	0.016248	0.0697162
	909	279	BDYAC-104	0.0138678	0.025631	0.0265584	0.00962261	0.013917
	912	282	BDYAC-107	0.0144397	0.00631663	0.00338081	0.0546331	0.0105581
	913	283	BDYAC-108	0.328086	10	0.295507	10	0.714966
	914	284	BDYAC-109	0.012142	0.052	0.00733576	0.0504561	0.063658			0.0980087	4.74006	1.50369	3.38007	0.980085
				0.0318551	0.479698	0.0606712	0.324389	0.0469203			0.0312484	0.581014	0.0836934	0.247061	0.0590674
Convergent V3-531066	494	494		0.0315999	10	0.0719163	0.0360689	10		316.457	2.27584	1.14142	316.457		316.457	2.27584	1.14142	316.457
	498	498		0.0625581	10	1.37875	0.167975	10		159.851	22.0395	2.68511	159.851		159.851	22.0395	2.68511	159.851
	500	500		0.0753865	10	10	10	10		132.65	132.65	132.65	132.65		132.65	132.65	132.65	132.65
	503	503		0.0107612	10	10	0.0161794	0.0089002		929.268	929.268	1.5035	0.827067		929.268	929.268	1.5035	0.827067
	504	504		0.0330412	10	0.010189	10	10		302.653	0.308373	302.653	302.653		302.653	0.308373	302.653	302.653
	505	505		0.0146568	0.0710786	0.173273	0.00583929	0.00758729		4.84952	11.822	0.398401	0.517662		4.84952	11.822	0.398401	0.517662
	507	507		0.056524	1.20069	0.0229811	0.0242791	0.907499		21.2421	0.406572	0.429536	16.0551		21.2421	0.406572	0.429536	16.0551
	508	508		0.0271052	10	10	10	0.22209		368.933	368.933	368.933	8.19363		368.933	368.933	368.933	8.19363
	515	515		0.0281809	0.0163545	0.00937385	0.0172087	0.0235888		0.580342	0.332632	0.610653	0.837049		0.580342	0.332632	0.610653	0.837049
	598	598		0.0769111	10	10	0.0579901	10		130.02	130.02	0.753989	130.02		130.02	130.02	0.753989	130.02
	604	604		0.01902	0.089231	0.179231	0.00508602	0.009232		4.69143	9.42329	0.267404	0.485384		4.69143	9.42329	0.267404	0.485384
	605	605		0.0934633	10	10	0.0606698	10		106.994	106.994	0.64913	106.994		106.994	106.994	0.64913	106.994
	613	613		0.0347915	10	0.45	0.0178507	0.0164173		287.427	12.9342	0.513076	0.471878		287.427	12.9342	0.513076	0.471878
	614	614		0.0431389	10	10	0.0347929	0.0353021		231.809	231.809	0.806531	0.818335		231.809	231.809	0.806531	0.818335
	616	616		0.0584646	0.146629	0.0334796	0.117125	0.0143982		2.50799	0.572647	2.00334	0.246272		2.50799	0.572647	2.00334	0.246272
	618	618		0.0266863	0.0606742	0.0472217	0.013777	0.0135676		2.27361	1.76951	0.516256	0.508409		2.27361	1.76951	0.516256	0.508409
	623	623		0.00166155	0.0800348	0.00261057	0.121152	0.00268141		48.1689	1.57117	72.9152	1.61381		48.1689	1.57117	72.9152	1.61381
	629	629		0.00971616	0.291777	0.485716	0.00783028	0.00849375		30.03	49.9905	0.805902	0.874188		30.03	49.9905	0.805902	0.874188

## Sheet: Sheet3
			Fold-change of IC50	Major reduction by 501Y.V2														Minor reduction by 501Y.V2
				BD-500	BD-508	BD-598	BD-605	BD-236	BD-498	BD-503	BD-613	BD-614	BD-629	BD-505	BD-504	BD-494	BD-507	BD-604	BD-515	BD-616	BD-618	BD-623
			K417N	>100	>100	>100	>100	>100	22.0395	>100	>100	>100	49.9905	11.822	0.308373	2.27584	0.406572	3.42329	0.332632	0.572647	1.76951	1.57117
			E484K	>100	>100	0.753989	0.64913	0.943336	2.68511	1.5035	0.513076	0.806531	0.805902	0.398401	>100	1.14142	0.429536	0.267404	0.610653	2.00334	0.516256	4.30438
			N501Y	>100	8.19363	>100	>100	35.9555	>100	0.827067	0.471878	0.818335	0.874188	0.517662	>100	>100	16.0551	0.485384	0.837049	0.246272	0.508409	1.61381
			RBD.V2	>100	>100	>100	>100	>100	>100	>100	>100	>100	30.03	4.84952	>100	>100	21.2421	4.69143	0.580342	2.50799	2.27361	4.81689
