# Supplementary material for: Humoral immune response to circulating SARS-CoV-2 variants elicited by inactivated and RBD-subunit vaccines
Source: Cell Res. 2021 May 21;31(7):732–41. doi: 10.1038/s41422-021-00514-9 (PMC8138844; doi:10.1038/s41422-021-00514-9)
Supplement: Supplementary file 3 — Supplementary information, Table S3 [file 41422_2021_514_MOESM3_ESM.xlsx]

## Sheet: NT50
	NT50										Fold-change
	D614G	K417N	N501Y	E484K	RBD.V2	242-244Δ	501Y.V2	WT CPE	501Y.V2 CPE		D614G/K417N	D614G/N501Y	D614G/E484K	D614G/RBD.V2	D614G/501Y.V2	D614G/242-244Δ	RBD.V2/501Y.V2	242-244Δ/501Y.V2
CE1	689	713	504	440	341	326	153	91	32		0.97	1.37	1.56	2.02	4.5	2.11	2.23	2.13
CE2	964	1141	503	395	376	406	143	256	23		0.84	1.92	2.44	2.56	6.72	2.37	2.62	2.83
CE3	945	913	725	339	302	488	160	256	32		1.04	1.3	2.79	3.13	5.93	1.94	1.89	3.06
CE4	408	345	267	331	319	195	125	91	23		1.18	1.53	1.23	1.28	3.27	2.1	2.55	1.56
CE5	524	580	531	189	234	287	108	181	128		0.9	0.99	2.77	2.24	4.85	1.82	2.17	2.66
CE6	971	884	641	396	502	389	145	181	11		1.1	1.51	2.45	1.94	6.71	2.49	3.47	2.69
CE7	504	580	484	453	247	210	92	512	128		0.87	1.04	1.11	2.04	5.48	2.4	2.69	2.28
CE8	488	565	439	331	334	264	142	256	45		0.86	1.11	1.47	1.46	3.45	1.85	2.36	1.87
CE9	320	492	287	296	282	96	92	181	64		0.65	1.12	1.08	1.13	3.46	3.33	3.05	1.04
CE10	403	356	478	298	306	313	203	45	32		1.13	0.84	1.35	1.32	1.98	1.29	1.5	1.54
GeoMean	577.7	613.3	466.4	337.8	317.3	273.5	132.6	168.9	39.4		0.94	1.24	1.71	1.82	4.36	2.11	2.39	2.06
I1	335	352	245	206	125	62	147	45	16		0.95	1.37	1.62	2.68	2.27	5.4	2.01	2.37
I2	371	282	242	255	151	67	132	91	8		1.32	1.53	1.46	2.46	2.8	5.56	2.26	1.99
I3	532	313	225	207	262	100	269	181	32		1.7	2.36	2.57	2.03	1.98	5.34	2.64	2.7
I4	238	193	149	116	100	51	130	32	6		1.23	1.6	2.06	2.37	1.82	4.66	1.97	2.55
I5	350	359	226	112	162	84	190	64	11		0.97	1.54	3.12	2.15	1.84	4.16	1.93	2.26
I6	262	269	184	121	134	67	134	45	11		0.97	1.43	2.16	1.95	1.95	3.92	2.01	2.01
I7	284	409	235	182	167	85	170	23	11		0.7	1.21	1.56	1.7	1.67	3.33	1.96	1.99
I8	222	132	99	156	132	62	88	91	11		1.69	2.25	1.43	1.68	2.53	3.56	2.12	1.41
I9	179	200	111	197	170	76	84	64	11		0.9	1.62	0.91	1.06	2.14	2.37	2.24	1.11
I10	178	174	176	190	142	84	129	91	32		1.03	1.01	0.94	1.26	1.38	2.13	1.7	1.55
GeoMean	279.4	253.1	180.9	168.2	150	72.4	139.7	61.8	13		1.1	1.54	1.66	1.86	2	3.86	2.07	1.93
R1	255	280	311	162	189	/	143	45	23		1.16	1.39	1.53	1.66	1.49	/	1.3	/
R2	158	124	122	38	52	/	61	32	11		1.11	0.88	3.08	1.87	2.57	/	0.9	/
R3	234	199	104	90	40	/	39	45	8		1.2	1.64	2.3	1.26	1.37	/	1	/
R4	350	290	273	120	169	/	162	64	32		0.78	0.95	1.68	1.75	1.72	/	1	/
R5	206	230	142	74	104	/	79	32	16		0.9	1.46	2.25	1.68	1.85	/	1.3	/
R6	394	347	285	246	95	/	91	128	45		0.99	1.46	2.78	2.54	2.26	/	1	/
R7	185	225	129	80	50	/	68	23	8		0.77	1.44	3.34	2.98	2.21	/	0.7	/
R8	786	925	850	369	565	/	474	91	64		1	1.55	2.1	2.29	2.05	/	1.2	/
R9	231	267	120	110	87	/	89	91	16		0.97	1.22	2.47	2.25	1.78	/	1	/
R10	659	604	444	238	210	/	197	91	23		0.78	1.53	2.79	2.63	2.24	/	1.1	/
R11	354	306	253	231	213	/	237	128	45		0.91	0.82	1.57	1.35	1.78	/	0.9	/
R12	212	192	243	69	114	/	83	32	16		1.27	1.29	4.2	3.05	2.6	/	1.4	/
R13	1099	918	669	477	873	/	805	91	128		1.17	2.24	2.59	5.8	6.07	/	1.1	/
R14	385	492	406	229	220	/	225	64	32		1.21	1.28	2.93	2.08	2.17	/	1	/
R15	415	459	284	184	246	/	224	91	45		0.9	1.45	2.81	1.98	2.61	/	1.1	/
R16	2326	2356	1590	836	917	/	1029	362	91		1.14	1.38	1.6	4.17	4.32	/	0.9	/
R17	503	650	350	151	169	/	228	91	45		0.82	1.43	2.32	3.69	2.73	/	0.7	/
R18	564	563	365	269	246	/	276	91	64		0.85	0.92	2.13	1.39	1.66	/	0.9	/
R19	738	764	605	298	328	/	414	91	64		0.86	1.93	2.1	2.65	2.61	/	0.8	/
R20	491	628	320	176	186	/	219	91	64		1.09	1.49	2.77	3.13	3.34	/	0.9	/
GeoMean	410.7	418.3	304.8	172.1	176.9	/	178	72.3	32		1	1.3	2.4	2.3	2.3	/	1	/

## Sheet: ELISA
	ELISA S	ELISA RBD	ELISA NTD	ELISA S1 D614G	ELISA S1 RBD.V2	ELISA S1 242-244Δ
CE1	396	803	220	889	655	501
CE2	/	/	/	919	708	591
CE3	457	682	123	826	574	419
CE4	347	624	124	1001	836	626
CE5	439	828	420	882	708	532
CE6	423	799	414	821	680	434
CE7	261	627	227	601	395	266
CE8	403	785	271	732	554	419
CE9	336	759	414	766	618	428
CE10	/	/	/	974	811	614
GeoMean	378	734	249	833	641	470
I1	100	261	24	401	258	205
I2	100	237	81	495	338	205
I3	112	379	104	513	326	239
I4	106	297	101	435	276	207
I5	78	233	42	348	230	157
I6	99	270	106	452	328	145
I7	123	232	22	230	119	119
I8	148	473	143	687	417	345
I9	63	87	93	220	167	85
I10	51	130	27	198	113	99
GeoMean	94	236	61	370	237	166
R1	296	752	0	616	466	/
R2	176	472	7	370	244	/
R3	215	564	22	448	279	/
R4	327	737	1	618	392	/
R5	255	650	15	526	356	/
R6	405	864	8	766	609	/
R7	280	590	7	489	383	/
R8	539	965	2	872	753	/
R9	333	702	31	597	469	/
R10	409	843	0	760	621	/
R11	349	565	18	467	271	/
R12	184	539	9	325	117	/
R13	618	826	4	756	548	/
R14	493	687	0	597	389	/
R15	378	560	0	446	238	/
R16	684	977	11	771	512	/
R17	463	687	10	629	369	/
R18	478	787	1	641	432	/
R19	544	647	2	573	311	/
R20	441	666	7	498	269	/
GeoMean	368	691	/	570	371	/
